# Supplementary material for: Imaging Thermoelectric Properties at the Nanoscale
Source: Nanomaterials (Basel). 2021 May 1;11(5):1199. doi: 10.3390/nano11051199 (PMC8147288; doi:10.3390/nano11051199)
Supplement: Supplementary file 1 [file nanomaterials-11-01199-s001.zip]

Archive with 1 entries (1 files):
- nanomaterials-1204794-supplementary-final.pdf
